# Supplementary material for: Determination and Ecological Risk Assessment of Organophosphate Esters in Drinking and Environmental Waters by Automated Liquid–Liquid Extraction Coupled with GC-MS/MS
Source: Molecules. 2026 Jun 17;31(12):2131. doi: 10.3390/molecules31122131 (PMC13304668; doi:10.3390/molecules31122131)
Supplement: Supplementary file 1 [file molecules-31-02131-s001.zip]

Archive with 1 entries (1 files):
- molecules-4346183-supplementary.pdf
